# Supplementary material for: Taxane-Producing Fungi Isolated from Taxus globosa Tree Bark
Source: Microorganisms. 2025 Jan 29;13(2):300. doi: 10.3390/microorganisms13020300 (PMC11858034; doi:10.3390/microorganisms13020300)
Supplement: Supplementary file 1 [file microorganisms-13-00300-s001.zip]

Archive with 1 entries (1 files):
- microorganisms-3374362-supplementary.pdf
